# Supplementary material for: An early bothremydid (Testudines, Pleurodira) from the Late Cretaceous (Cenomanian) of Utah, North America
Source: PeerJ. 2016 Sep 28;4:e2502. doi: 10.7717/peerj.2502 (PMC5045886; doi:10.7717/peerj.2502)
Supplement: File S2 [file peerj-04-2502-s002.nex]

#NEXUS
[written Tue Jun 14 11:24:29 CEST 2016 by Mesquite  version 2.75 (build 564) at geosmac06.unifr.ch/134.21.31.49]

BEGIN TAXA;
	TITLE Taxa;
	DIMENSIONS NTAX=61;
	TAXLABELS
		'Synapsida/Diapsida' Proganochelys_quenstedti Australochelys_africanus Palaeochersis_talampayensis Kayentachelys_aprix Selmacryptodira Chelidae Pelomedusidae Podocnemididae Acleistochelys_maliensis Araiochelys_hirayamai Araripemys_barretoi Arenila_krebsi Atolchelys_lepida Azabbaremys_moragjonesi Bothremys_arabicus Bothremys_cooki Bothremys_kellyi Bothremys_maghrebiana Brasilemys_josai Cearachelys_placidoi Chedighaii_barberi Chedighaii_hutchisoni Chupacabrachelys_complexus Dirqadim_schaefferi Elochelys_convenarum Elochelys_perfecta Euraxemys_essweini Foxemys_mechinorum Foxemys_trabanti Galianemys_emringeri Galianemys_whitei Hamadachelys_escuilliei Kurmademys_kallamedensis Labrostochelys_galkini Nigeremys_gigantea Paiutemys_tibert Phosphatochelys_tedfordi Polysternon_provinciale Rhothonemys_brinkmani Rosasia_soutoi Sankuchemys_sethnai Taphrosphys_congolensis Taphrosphys_ippolitoensis Taphrosphys_sulcatus Ummulisani_rutgersensis Zolhafah_bella '*AMNH 30550' '*AMNH 30551' '*Bairdemys venezuelensis' '*Dortoka vasconica' '*"Eusarkia rotundiformis"' '*Notoemys platynota' '*MNHN GDF 801' '*Platychelys oberndorferi' '*Platycheloides nyasae' '""Podocnemis" parva' '*"Podocnemis" somaliensis' '*"Taphrosphys" olssoni' '*"Taphrosphys" ambiguous' '*Teneremys lapparenti' 
	;

END;


BEGIN CHARACTERS;
	TITLE  Character_Matrix;
	DIMENSIONS  NCHAR=176;
	FORMAT DATATYPE = STANDARD GAP = - MISSING = ? SYMBOLS = "  0 1 2 3 4 5 6 7 8 9 A B C D E F G H J K M N P Q R S T";
	CHARSTATELABELS 
		1 'NA,nasals' /  'present_(Emydura)' 'absent_(Pelusios)', 2 'LA, lacrimal' /  'present_(Proganochelys)' 'absent_(Emydura)', 3 'LA, lacrimal foramen' /  'present_(Proganochelys)' 'absent_(Emydura)', 4 'PF, meet on midline in dorsal view' /  'no_(Proganochelys)' 'yes_ (Pelusios)', 5 'PF, preorbital skull broad' /  'narrow_(Galianemys)' 'very_broad_ (Bothremys)', 6 'PF, anterior margin' /  '_straight,_broadly_convex_margin_ (Pelomedusa)' 'narrow_midline_process,_at_least_partially_dividing_nares_ (Bothremys)', 7 'PF, pf-pal contact' /  'widely_separated_(Galianemys)' 'closely_spaced_or_in_contact_(Bothremys)', 8 'PF, pf-vo contact' /  'absent_(Proganochelys)' 'present_(Chelydra)', 9 'PF, fissura ethmoidalis' /  'very_wide_(Proganochelys)' 'narrower_ (Pelusios)', 10 'PF, pf-par contact' /  'absent_(Galianemys)' 'present_ (Phosphatochelys)', 11 'FR, orbits facing upwards' /  'facing_more_laterally_(Galianemys)' 'facing_dorsally_(Bothremys)', 12 'FR, foramen interorbitale' /  'high_(Galianemys)' 'low_(Bothremys)', 13 'PAR,qj-par contact' /  'absent_(Proganochelys)' 'present,_qj_large_and_anterior_to_qu_(Euraxemys)' 'present,_qj_small__and_dorsal_to_qu_(Phosphatochelys)', 14 'PAR, temporal emargination' /  'absent,_slight,_moderate_ (Proganochelys)' 'intermediate_(Galianemys)' 'extreme_(Kurmademys)', 15 'PAR, par-sq contact' /  'present_(Proganochelys)' 'absent_ (Pelusios)', 16 'PAR, contacts pterygoid at base of proc pter troch' /  'absent_ (Pelusios)' 'ventral_parietal_process_on_lateral_side_of_sulcus_palatinopterygoideus_ (Bothremys)', 17 'PAR, sulcus palatinopterygoideus' /  'absent_(Proganochelys)' 'high_ (Galianemys)' 'low_due_to_thicker_par,_po_(Bothremys)', 18 'PAR, enters orbital margin' /  'no_(Galianemys)' 'yes_ (Phosphatochelys)', 19 'ST, supratemporal' /  'present_(Proganochelys)' 'absent_(Pelusios)', 20 'JU,jugal retracted from orbital margin' /  'enters_orbit_(Pelusios)' 'partially_retracted_(Cearachelys)' 'widely_retracted_(Galianemys)', 21 'JU, narrow dorsoventrally' /  'broader_(Bothremys)' 'narrow_ (Taphrosphys,_Labrostochelys)', 22 'JU,ju-qu contact' /  'absent_(Bothremys)' 'present_(Azabbaremys)', 23 'JU, exposure in triturating surface' /  'no_exposure_(Pelusios)' 'large_exposure_in_ventral_view_(Bothremys)', 24 'SQ, posterior projection' /  'lacks_projection_(Galianemys)' 'projects_posteriorly,_forming_distinct_process_(Bothremys)', 25 'SQ, posteroventral vertical flange' /  'absent_(Galianemys)' 'present_(Labrostochelys)', 26 'SQ, lateral tubercle' /  'absent_(Galianemys)' 'present_ (Labrostochelys)', 27 'PO, fossa orbitalis posterior enlargement' /  'absent_(Galianemys)' '_present_(Bothremys)', 28 'PO, septum orbitotemporale' /  'absent_(Proganochelys)' 'postorbital_wall_at_least_partially_open_(Phosphatochelys)' 'postorbital_wall_present_(Galianemys) ', 29 'PO, size' /  'short_(Euraxemys)' 'long_(Galianemys)', 30 'PM, protrudes anteriorly beyond labial ridge' /  'no,_slightly_ (Galianemys)' 'yes,_in_ventral_view_projects_anteriorly_(Bothremys)', 31 'PM, midline depression' /  'absent,_shallow,_indistinct_(Euraxemys)' 'distinct_and_wide_(Bothremys_kellyi)' 'distinct_and_narrow_(Rosasia)', 32 'PM, midline dorsal process' /  'present,_meeting_nasals_ (Proganochelys)' ' present,_partially,_completely_separates_aper_nar_ext_(Araiochelys)' 'absent,_low_(Galianemys)', 33 'PM, dorsal sulcus' /  'smooth_surface_(Bothremys)' 'sulcus_on_dorsal_surface,_parallel_to_anterior_margin_(Phosphatochelys)', 34 'MX, triturating surfaces' /  'narrow,_parallel_sided_(Taphrosphys)' 'triangular,_wide_posteriorly_(Galianemys)' 'triangular,_very_wide_posteriorly_(Bothremys)', 35 'MX, triturating surface pits' /  'absent_(Kurmademys)' 'present_ (Bothremys)', 36 'MX, accessory ridge' /  'absent_(Galianemys)' 'present_(Euraxemys)', 37 'MX, labial ridge below orbit' /  'shallow,_ridge_height_=_or_<_orbital_diameter_(Galianemys)' 'very_deep,_ridge_height_>_orbital_diameter_(Bothremys)', 38 'MX, mx-qu contact' /  'absent, clearly separated' 'absent, narrowly separated' present, 39 cheek_emargination /  'little_or_no_emargination' 'deep_emargination,_qj_present' 'extremely deep_emargination,_qj_absent', 40 'MX, orbital-narial bar width' /  'extremely_narrow,_much_less_than_orbital_diameter_(Phosphatochelys)' 'width_intermediate,_equal_to_or_slightly_less_than_orbital_diameter_ (Galianemys)' 'broad,_wider_than_orbit_but_less_than_2x__(Bothremys)' 'extremely_broad,_more_than_2x_orbit_(Labrostochelys)', 41 'MX, dorsal process onto skull roof' /  'mx_not_constricting_pf_ (Galianemys)' 'extends_dorsomedially_constricting_pf_(Bothremys_cooki)', 42 'MX, ventral rim of orbit' /  'rim_with_distinct_margin_(Galianemys)' 'rim_absent,_continuous_slope_(Bothremys)', 43 'MX, exposure in orbital floor' /  'mx_broadly_exposed_in_floor_of_orbit_(Galianemys)' 'narrowly_or_not_exposed_(Azabbaremys)', 44 'VO, mx-vo contact' /  'present_(Proganochelys)' 'absent_ (Azabbaremys)', 45 'VO, absent' /  'present,_paired_(Proganochelys)' 'present,_single_ (Galianemys)' 'absent_(Pelusios)', 46 'VO, vomerine teeth' /  'present_(Proganochelys)' 'absent_(Pelusios)', 47 'VO, central bar' /  '_sutured_at_both_ends_(Galianemys)' 'sutured_only_anteriorly_(Azabbaremys)' absent, 48 'PAL, foramen palatinum posterius' /  'in_floor_of_orbit_(Chelydra)' 'behind_orbit,_in_floor_of_sulc_palpter_(Pelusios)', 49 'PAL, dorsally arched palate' /  'absent_(Galianemys)' 'present_ (Azabbaremys)', 50 'PAL, contribution to triturating surface' /  'little_or_none_ (Euraxemys)' 'moderate_to_extensive_(Bothremys)', 51 'QU,antrum postoticum' /  absent 'small_(Bothremys)' 'moderate-large_(Galianemys)', 52 'QU, incisura columellae auris' /  'no_posterior_bony_restrictions_ (Euraxemys)' 'eustachian_tube_separated_from_stapes_by_bone_or_narrow_fissure_(Foxemys)' 'eustachian_tube_and_stapes_enclosed_by_bone_(Podocnemis)', 53 'QU, stapes contained in bony canal' /  'stapes_not_contained_in_bony_canal_(Euraxemys)' 'stapes_completely_enclosed_by_bony_canal_(Bothremys)', 54 'QU, sulcus eustachii' /  'without_ventral_process_(Bothremys)' 'with_ventral_process_(Labrostochelys)', 55 'QU, trough on closed inc col aur ridge' /  'absent_(Bothremys)' 'present_(Galianemys)', 56 'QU, fossa precolumellaris' /  'very_small_to_absent_(Galianemys)' 'present_but_shallow_(Euraxemys)' 'deep_and_well_defined_(Pelusios)', 57 'QU, shelf below cavum tympani' /  'absent_(Galianemys)' 'lower_portion_of_cavum_tympani_unusually_deep_(Bothremys)', 58 'QU, medial process reaches braincase' /  'absent_(Chelydra)' 'present_(Pelusios)', 59 'QU,qu-bo contact' /  'absent_(Euraxemys)' 'present_(Galianemys)', 60 'QU, condylus mandibularis position' /  'anterior_to_bo-bs_suture_(Pelusios)' ' posterior_to_or_on__bobs_ suture_(Galianemys)' 'posterior_to_condylus_occipitalis_(Nigeremys)', 61 'QU, fully formed cavum tympani' /  'absent_(Proganochelys)' 'present_ (Pelusios)', 62 'QU, cavum tympani with acute posterior edge' /  'no_(Proganochelys)' 'acute_edge,_also_enclosed_stapes_(Pelusios)', 63 'QU, middle ear with complete lateral wall' /  'not_complete_ (Proganochelys)' 'complete_(Pelusios)', 64 'QU, cavum tympani curved dorsally' /  'no_(Proganochelys)' 'yes_ (Palaeochersis)', 65 'QU, covers OP laterally' /  'no_(Proganochelys)' 'yes_ (Australochelys)', 66 'QU, pocket for stapes articulation' /  'present_(Proganochelys)' 'absent_(Australochelys)', 67 'QU, cranioquadrate space' /  'relatively_open_(Proganochelys)' 'a_well_defined_canal_(Australochelys)', 68 'PT, fossa pterygoidea' /  'absent_or_small_(Pelusios)' 'moderate_ (Galianemys_whitei)' 'deep_and_narrow_(Foxemys)', 69 'PT, cavum pterygoidei' /  'absent_(Pelusios)' 'present_(Podocnemis)', 70 'PT, processus trochlearis pterygoidei' /  'absent_(Proganochelys)' 'present_(Pelusios)', 71 'PT, posteroventral flange along lateral edge' /  'absent_(Chelydra)' 'present,_medial_and_ventral_to_proc_troch_pter_(Pelusios)', 72 'PT, processus pterygoideus externus' /  'without_vertical_plate_ (Pelusios)' 'with_vertical_plate_(Chelydra)', 73 'PT, trigeminal ridge (pt+qu)' /  'absent_(Galianemys)' 'ridge_extending_posteroventrally_from_for_nerv_trigemini_to_cond_mandibula ris_(Phosphatochelys)', 74 'PT, foramen posterius canalis carotici interni position' /  'BS_ (Proganochelys)' 'PT+QU_(Araiochelys)' 'BS_in_medial_wall_(Kurmademys)' 'PRO_(pelomedusids)' 'PT+BS_(+PRO)_(Euraxemys)' 'PT+QU+BS_(Taphrosphys)' 'QU_(Labrostochelys)', 75 'PT, pt in foramen posterius canalis carotici interni' /  'pterygoid_does_not_enter_fpcci_(Pelusios)' 'pterygoid_enters_anterior_fpcci_margin_(Galianemys)', 76 'PT, foramen caroticum laterale' /  'present_(Emydura)' 'absent_ (Pelusios)', 77 'PT, midline contact' /  'longer_(Galianemys)' 'very_short_ (Dirqadim)', 78 'EPT, absent' /  'epipterygoid_present_(Chelydra)' 'epipterygoid_absent_(Pelusios)', 79 'SO,so-qu contact' /  'absent_(Pelusios)' 'present_on_dorsal_surface_of_otic_chamber_(Bothremys)', 80 'SO, crista supraoccipitalis' /  'low_to_absent_(Proganochelys)' 'distinct_sagittal_plate_(Pelusios)', 81 'SO, wide occipital plate' /  'wide_occipital_plate_with_depressions_ (Proganochelys)' 'absent_(Pelusios)', 82 'EX, foramen jugulare posterius' /  'not_formed_in_bone_ (Proganochelys)' 'closed_partially_(Galianemys)' 'closed_completely_ (Azabbaremys)', 83 'EX, recessus scalae tympani' /  'not_formed_in_bone_(Proganochelys)' 'formed_in_bone,_also_fenestra_perilymphatica_(Pelusios)', 84 'EX, condylus occipitalis' /  'basiccipital_plus_both_exoccipitals_ (Euraxemys)' 'exoccipitals_only_(Pelusios)', 85 Ex.qu._contact /  absent narrow extensive, 86 'EX, ventral process' /  'absent_(Pelusios)' 'present_(Euraxemys)', 87 'BO, short' /  'long,_length_divided_by_width_=<_0.60_(Pelusios)' 'short,_length_divided_by_width_=_>0.59_(Bothremys)', 88 'BO, thick' /  'bo_+_bs_thick_(Proganochelys)' 'thinner_(Pelusios)', 89 'BO, bo-op contact' /  'absent_(Galianemys)' 'present_(Pelomedusa)', 90 'PR, hyomandibular nerve' /  'in_canalis_cavernosus_(Chelydra)' 'in_its_own_canal_(Podocnemis)', 91 'PR, foramen stapediotemporale' /  'not_a_canal_(Proganochelys)' 'formed_in_bone_as_a_canal_(Pelusios)', 92 'PR, foramen stapediotemporale opens anteriorly' /  'no_(Pelusios)' 'yes_(Galianemys)', 93 'PR, foramen stapediotemporale/foramen nervi trigemini' /  'separated_by_most_of_prootic_(Pelusios)' 'separated_by_narrow_bar_of_prootic_(Bothremys)', 94 'PR, ventral exposure' /  'most_of_prootic_exposed_ventrally_ (Emydura)' 'about_half_covered_by_qu+bs_(Euraxemys)' 'nearly_all_covered_by_qu,_bs,_pt_(Taphrosphys)', 95 'PR, qu-pt-bs exposure' /  'extensive_exposure_or_no_exposure_ (Pelusios)' 'small_exposure_within_qu-pt-bs_suture_(Kurmademys)', 96 'PR, processus trochlearis oticum' /  'absent_(Proganochelys)' 'present_(Chelydra)', 97 'PR, plane of fenestra ovalis' /  'inclined_(Proganochelys)' 'vertical_(Chelydra)', 98 'OP, processus interfenestralis expanded ventrally' /  'narrow_ventrally_(Proganochelys)' 'expanded_ventrally_(Pelusios)', 99 'OP, processus interfenestralis covered ventrally' /  'visible_ventrally_(Emydura)' 'covered_ventrally_(Bothremys)', 100 'OP,fenestra postotica closed medially' /  'open_(Euraxemys)' 'closed_by_op,_qu_contact_(Taphrosphys)', 101 'OP, fenestra postotica a short slit' /  'more_open_(Euraxemys)' 'small,_horizontal_slit_(Galianemys)', 102 'OP, processus paroccipitalis' /  'projects_posteriorly_beyond_sq_ (Euraxemys)' 'smaller,_does_not_project_beyond_sq_(Galianemys)', 103 'OP, thin horizontal flange' /  'absent_(Galianemys)' 'present_on_posterior_edge_(Chedighaii_hutchisoni)', 104 'BS, bs-qu contact' /  'absent_(Euraxemys)' present_and_narrow_as_in_Azabbaremys present_and_wide_as_in_Galianemys, 105 'BS, interpterygoid vacuity' /  'large_and_open_(Proganochelys)' 'small,_absent_(Pelusios)', 106 'BS, ventral outline' /  'elongate,_lacking_sutured__pterygoids_ (Proganochelys)' 'triangular_(baenids)' 'pentagonal_(Taphrosphys)' 'very_elongate_(Araripemys)' 'V-shaped_(Arenila)', 107 'BS, processus clinoideus' /  'present,_with_canal_(Pelusios)' 'absent,_for._n._abducentis_is_a_groove_(Bothremys)', 108 'BS, skull akinetic' /  'no,_open_basipterygoid_articulation_ (Proganochelys)' 'yes,_basipterygoid_articulation_fused_(Australochelys)', 109 'BS, cultriform process' /  'rod-like,_thin_(Proganochelys)' 'broad,_flat,_absent_(Australochelys)', 110 'BS, sella turcica/ dorsum sellae' /  'deep,_well-defined_ (Bothremys)' 'shallow,_low_margins_(Taphrosphys_sulcatus)', 111 'BS, ventral bs/bo tubercle' /  'single_(Proganochelys)' 'paired_ (Australochelys)' 'absent_(Pelusios', 112 'CA, columella auris' /  'without_footplate_(Proganochelys)' 'with_wide_footplate_(Pelusios)', 113 'SP, splenial' /  'present_(Proganochelys)' 'absent_(Pelusios)', 114 'DEN, high lingual ridge' /  'no_(Pelusios)' 'yes_(Bothremys)', 115 'DEN, pits' /  'no_(Euraxemys)' 'yes_(Bothremys)', 116 'DEN, U-shaped lingual ridges' /  'absent__(Euraxemys)' 'form_Ushape,_ also_wedge_(Bothremys)', 117 'DEN, sutured symphysis' /  'symphysis_fused_(Bothremys)' 'symphysis_sutured_(Euraxemys)', 118 'DEN, triturating surfaces' /  'narrow_(Euraxemys)' 'wide_posteriorly_(Cearachelys)', 119 'DEN, widely exposed on lateral surface' /  'yes,_in_posterior_part_of_jaw_(Euraxemys)' 'no,_covered_by_surangular_ (Bothremys)', 120 'SUR, foramen nervi auriculotemporalis' /  'absent_(Proganochelys)' 'present_(Podocnemis)', 121 'COR, wide lateral exposure' /  'no_(Euraxemys)' 'yes_(Bothremys)', 122 'PRA, fossa meckelii open anteriorly' /  'closed_by_long_angpra_ contact_(Euraxemys)' 'more_open,_short_pra-ang_contact_(Bothremys)', 123 'ART, proc retroarticularis' /  'long,_posterior_(Bothremys)' 'short,_absent_(Pelusios)' 'long,_posteroventral_(Podocnemis)', 124 'VT, cervical ribs' /  'present_(Proganochelys)' 'absent_(Pelusios)', 125 'VT, cervical postzygapophyses fused' /  'separate_(Proganochelys)' 'some_or_all_fused_(Podocnemis)', 126 'VT, cervical postzygapophyses elevated' /  'separated_from_each_other_(Proganochelys)' 'postzygapophyses_elevated_on_neural_spine_(Podocnemis)', 127 'VT, cervical centra' /  'not_formed_(Proganochelys)' 'formed,_wider_than_high_(Platychelys)' 'formed,_usually_higher_than_wide_ (Podocnemis)', 128 'VT, cervical articulation patterns' /  'amphicoelous,_platycoelous_ (Proganochelys)' '(2)_)3)_)4)_)5)_)6)_)7)_)8)__(Pelusios)' '(2(_(3(_(4(_(5) _)6)_)7(_(8)__(Emydura)', 129 'VT, caudal articulation patterns' /  'platycoelous_(Proganochelys)' 'formed_centra_but_variable_(Notoemys)' 'only_procoelous_(Pelusios)', 130 'SH, coracoid foramen' /  'present_(Proganochelys)' 'absent_ (Podocnemis)', 131 'SH, coracoid shape' /  'flat_plate_(Proganochelys)' 'columnar_ (Podocnemis)', 132 'PEL, tenth thoracic centrum' /  'not_incorporated_into_sacrum_ (Proganochelys)' 'incorporated_into_sacrum_(Pelusios)', 133 'PEL, pelvis sutured to shell' /  'no_(Proganochelys)' 'yes_ (Pelusios)', 134 'PEL, dorsal part of ilium columnar' /  'no,_inclined,_with_anterior,_posterior_processes_(Proganochelys)' 'columnar,_expanded_mediolaterally_(Podocnemis)', 135 'PEL, narrow' /  'pelvis_widely_placed_(Proganochelys)' 'ilia_close_to_midline_(Podocnemis)', 136 'PEL, thyroid fenestra' /  'separate_(Proganochelys)' '_confluent_ (Podocnemis)', 137 'HUM, shoulder on lateral side of head' /  'present_(Proganochelys)' 'absent_(Podocnemis)', 138 'CAR, cervical scale' /  'present_(Emydura)' 'absent_(Podocnemis)', 139 'CAR, nuchal bone width' /  'width_2_times_wider_than_length,_or_more_(Platychelys)' 'width_greater_than_length,_but_less_than_2_times_(Euraxemys)' 'width_equals_length_(Foxemys)' 'width_less_than_length_(Teneremys)' 'non applicable = Araripemys', 140 'CAR, pygal notch' /  'present,_wide_(Proganochelys)' 'present,_narrow,_spherical_(Proterochersis)' 'absent,_margin_smooth_ (Podocnemis)', 141 'CAR, neural series completeness' /  'to_suprapygal_(Euraxemys)' 'to_costals_8_(Podocnemis)' 'to_costals_7_(Foxemys)' 'to_costals_6_ (Chedighaii)' '_neurals_discontinuous_or_absent_(Emydura)', 142 'CAR, iliac scar position' /  'absent_(Chelydra)' 'costals_7_and_8_ (Pelusios)' 'costals_7_and_8_and_suprapygal_(Taphrosphys)', 143 'CAR, costal one width' /  'costal_1_shorter_or_equal_to_2_times_length_of_costal_2_(Euraxemys)' 'costal_1_two_times_longer_than_2nd_costal_(Foxemys)', 144 presence_of_four_sided_neural /  present absent, 145 'CAR, position of four sided neural' /  'neural_one_(Euraxemys)' 'neural_two_(Cearachelys)' 'neural_three_(Araripemys)' '- four sided neural absent, character inapplicable', 146 'CAR, neural series pattern' /  'irregular,_2_and_4_quadrangular,_alternating_in_width_(Platychelys)' 'irregular,_width_even_(Kayentachelys)' 'regular,_most_hexagonal,_coffinshaped_( Podocnemis)' 'neurals_absent_(Platemys)' 'discontinuous_ (Araiochelys)', 147 'CAR, neural number' /  'more_than_8_(Kayentachelys)' '8_neurals_ (Cearachelys)' '7_neurals_(Foxemys)' '6_or_less_(Kurmademys)', 148 'CAR, peripheral 1/ costal 1 contact length' /  'no_contact_due_to_large_nuchal(Dortoka)' 'narrow_contact,_anterior_margin_2x_contact_(Foxemys)' 'wide_contact,_anterior_margin_less_than_2x_contact_(Rosasia)' '- Araripemys condition, non inapplicable', 149 'CAR, axillary process contacts costal 1' /  'no_contact_ (Proganochelys)' 'contact_present_but_separated_from_costal_2_suture_ (Chedighaii)' 'contact_present_and_close_to_costal_2_(Dortoka)' contact_present_with_costal_2, 150 'CAR, axillary process extent' /  'reaches_peripheral_2_ (Platychelys)' 'reaches_anterior_edge_of_peripheral_3_(Emydura)' 'main_body_of_peripheral_3_(Chedighaii)', 151 'CAR, inguinal buttress' /  'short_or_absent_(Proganochelys)' 'extends_medially_to__center_of_costal_5_(Chedighaii)', 152 'CAR, supramarginal scales' /  '12_(Proganochelys)' '3_ (Proterochersis)' 'none_(Podocnemis)', 153 'CAR, vertebral scale width' /  'equal_to_or_wider_than_pleural_scales_(Proterochersis)' 'narrower_than_pleural_scales_(Foxemys)', 154 'CAR, vertebral scale 1 reaches anterior margin of shell' /  'no,_first_marginal_scales_meet_on_midline_(Podocnemis)' 'yes_ (Araripemys)', 155 'CAR, nuchal embayment' /  'no_(Emydura)' 'yes_(Chedighaii)', 156 'CAR, first thoracic rib' /  'larger_and_separate_(Platychelys)' 'smaller_and_closer_to_2nd_rib_(Podocnemis)', 157 'CAR, costovertebral tunnel' /  'wide_anteriorly_and_posteriorly_only__(Proganochelys)' 'wide_entire_length_(Platychelys)' 'narrow_entire_length_(Chedighaii)', 158 'CAR, thoracic rib one facet' /  'anterior_edge_smooth_ (Proganochelys)' 'swollen_articulation_facet,_tubercle_(Platychelys)', 159 'PLA, mesoplastra' /  'present,_meet_on_midline_(Proganochelys)' 'present,_wider_than_long_(Platychelys)' 'present,_rounder_(Chedighaii)' 'absent_(Emydura)', 160 'PLA, entoplastron trapezoidal' /  'arrowshaped_ with_posterolateral_processes_(Proganochelys)' 'more_trapezoidal_ (Podocnemis)', 161 'PLA, epiplastra meet in midline' /  'separated_by_entoplastron_ (Proganochelys)' 'meet_in_midline_(Foxemys)', 162 'PLA, dorsal epiplastral process' /  'very_large_(Proganochelys)' 'small_or_absent_(Podocnemis)', 163 'PLA, intergular scales' /  '_one_pair_(Proterochersis)' 'one_intergular_scale_(Foxemys)', 164 'PLA, gular projections' /  'present_(Proganochelys)' 'absent_ (Podocnemis)', 165 'PLA, anterior lobe short' /  'width_over_length_<_=_2.0_ (Podocnemis)' 'width_over_length_>_2.1_(Chedighaii)', 166 'PLA, pectorals on entoplastron' /  'no_(Euraxemys)' 'yes_(Foxemys)', 167 'PLA, pectorals on epiplastron' /  'no,_far_behind_epiplastron_ (Cearachelys)' 'on_epiplastron,_on_epi-hyoplastron_suture_(Foxemys)', 168 'PLA, pectoral on mesoplastron' /  'yes_(Cearachelys)' 'anterior_to_mesoplastron_(Kurmademys)', 169 'PLA, ischial attachment shape' /  'absent_(Proganochelys)' 'large_and_linear_(Podocnemis)' 'small_and_equidimensional_(Taphrosphys)', 170 'PLA, posterior lobe wider than pelvis' /  'no_(Proganochelys)' 'yes_ (Podocnemis)', 171 'PLA, intergular scale' /  'small_(Cearachelys)' 'large,_separating_gulars_and_humerals_(Taphrosphys)' 'large,_very_small_gulars,_humeral_and_partial_pectoral_separation_ (Dortoka)', 172 'PLA, axillary/inguinal scales' /  'present_(_Kayentachelys)' 'absent_(Emydura)', 173 'PLA, abdominal scale narrow' /  'midline_length_abdominal_=_>_midline_length_anal_(Podocnemis)' 'midline_length_abdominal_<_midline_length_anal_(Taphrosphys)' 'abdominals_do_not_meet__(Araripemys)', 174 'PLA, anterior lobe reaches carapace edge' /  'yes_(Cearachelys)' 'no_(Foxemys)', 175 'PLA, anal notch' /  'absent_(Kayentachelys)' 'present_ (Taphrosphys)', 176 Shell_texture /  'rough_surface_without_clear_pattern_ (Proganochelys)' 'weak_granulated_polygons_(chelids)' 'strong_granulated_polygons_(Taphrosphys)' 'fine,_striated_ridges_ (Polysternon)' 'smooth_(Cearachelys)' '_pits_(Araripemys)' 'microreticulation_(Dortoka_fide_deBroin)' ; 
	MATRIX
	'Synapsida/Diapsida'         000000(0 1)0000000000(0 1)00000000000000000000010000000000000000000100000000000000000000(0 1)00000000000000000000000000000000000000000000000000000000???????????????????????????????????????
	Proganochelys_quenstedti     0000001000000000000000000000000000000001000000000000000000010000000000000000000000000000?000000000000000000000000000000000000000000000000000000?????00000010000000000000000?0000
	Australochelys_africanus     ??0?00???00??0?????????000???0?0?0000??1?1???1????0000?000?11010111???00???????1000????0???????010??????00?11?1?????????????????????????????????????????????????????????????????
	Palaeochersis_talampayensis  ??0?00?0??00?0??0???0??????????0??0??????????1????00000??0?1111111100000???????1000????0???????010?0????1??11?10?????0?????0??00000?00000??0???????????0???????000?00???00???000
	Kayentachelys_aprix          0110000110000000001000000000100200000001000111000020000000011111111000010000000111100001?01000011100010011011021000000010?1000000110000?000200001102000200102001010100000?000004
	Selmacryptodira              (0 1)110(0 1)(0 1)01(0 1)0(0 1)00(0 1 2)(0 1)00(0 1)10000000001(0 1)(0 1)20(0 1 2)0(0 1)(0 1)0(0 1)100011100(0 1)0(0 1)(0 1)(0 1)00000011111111000010410(0 1)0(0 1)11(1 2)1000(0 1)10010000111(0 1)001001101102100000(0 1)0100(0 1)000000110000100(0 1 2)2(0 1 2 3)000(0 1)(1 2)(0 1)(1 2)(0 1)0(0 1)2(0 1)0(0 1)02001(0 1)101?0000(0 1)00(0 1)0(0 1)(0 1 4)
	Chelidae                     0110000010(0 1)000001010000000020002000(0 1)002100001101002200020100111111100110030(0 1)010112100001(0 1)110000011000100120110210000(0 1)0010011(0 1)1222111111110(1 2 3)2(0 1 2 3 4)(1 2)(0 1)0(0 1)(2 3 4)(1 2 3)1(1 2)(1 2)0210(0 1)120(1 3)11111?(0 1)(0 1)01101(0 1)111
	Pelomedusidae                111100(0 1)0100002101010000000020002000(0 1)00110(0 1)0121210022000201001111111001100301010112110001111000001100000(0 1 2)12011021100(0 1)(0 1)001001101212111111111(1 2)2(1 2 3)10002(1 2)(1 2)(0 1)2(0 1)2100120(1 2)11111000011010(0 1)11
	Podocnemididae               1111000010001010(1 2)0100(0 1)00000200(0 1)20(0 1 2)0(0 1)00110001(1 2)1(0 2)10022000(0 1 2)011011111110111004100101121000111110020011100002120110211(0 1)000(0 1)11012111212111111111(1 2)2(1 2 3)10002(2 3)2(1 2)(0 1 2)(0 1)2100120211111(0 1)11(0 1)11010011
	Acleistochelys_maliensis     11110?001000???0101001110011?01100110201001111111021100011111111111201?0051?111?121120110?1112001111010111?11?2?????????????????????????????????????????????????????????????????
	Araiochelys_hirayamai        111101101001001??010001100121121011002010000110?011110001111111111100110011?1?11121120110?1112001111010211?11?2?11110010110?????????1??????????0043112121???2?2?1????10111??0?11
	Araripemys_barretoi          11110?0010100210101000000002000200000011000??1?1012000020100111111100110030011011(1 2)100001011000001100000013?1102110001001101111210111111111-2020022(0 1)-0202111120301111000?21?12015
	Arenila_krebsi               ??110????00?????10100?0???12?0???0000??100001101?0011?0??1121111111201???41?11??12112?110?111200??1?010114?11???????????????????????????????????????????????????????????????????
	Atolchelys_lepida            1111??0??01??{1 2}1??00???0000??010??111??0????1110100?????????????????11110?41101?????010110????210?11??1?21401?02??????????????????????1????????????????????????2111??1???11????1?
	Azabbaremys_moragjonesi      111100001000001010100100001111020000020100111111100110001111111111100??0011?0101121120110?111200111101011101102?????????????????????????????????????????????????????????????????
	Bothremys_arabicus           ??1?1??0?01????12??0??1????2??1??210?????0?0110?01?11?00?1111111111001??011???1?12?120110?11?20???110??111?11?2?????????????????????????????????????????????????????????????????
	Bothremys_cooki              111111101011???120100?1???12?12102101??21100110101????????????????1001?0???101?????????1????????????????1?11102??11101???1??????????????????????????????????????????????????????
	Bothremys_kellyi             11111110101?001??0100?11001211110210120200???1??011110001111111111100??0?51?0?1112112011??11?2001?11011111?11?2?????????????????????????????????????????????????????????????????
	Bothremys_maghrebiana        1111111010110011201000110(0 1)1211210(1 2)10(0 1)2021(0 1)001101011110001111111111100110011111111211201101111200111101(0 1)11111102?11110(0 1)10110?????????????????????????????????????????????????????
	Brasilemys_josai             ??1??????0000???1010000000020????000001??00??1??0020000101101111111011?0041?01?111101011??100200??10000212?11?2?1000?0010?2???1?????1?1??12?110002212?121001????????????????????
	Cearachelys_placidoi         111100001000011010110000000210?201000001000?1101012(0 2)000001111111111(0 1)011004110111111120110?1102(0 1)0111011021101102?110101010001?12?2???111111(1 2 3)20?00121(1 2)?2?2100120211111000011010014
	Chedighaii_barberi           11111??0101?????201?0?010?1???2??100???1000??1???1111?0011?1111?11100???011?0?1?121?20110?111200??1101111111102??11101101?01112????1111111123210022212121011202111111100110?0011
	Chedighaii_hutchisoni        11111110101100112010000100121?1??20010010001110101?110001111111111100110011?0111121120110?1112001111011111?11?2?????????????????????????????????????????????????????????????????
	Chupacabrachelys_complexus   111101????0??01??010???111?????1??????0?0???????????1??????11111111001????????011??????????????????????????1????100?10????01?12??11?11111??23210023?121?1???2??111?1?????1????1?
	Dirqadim_schaefferi          1111000010001000101000000002010200010011000??1?1002000010100111111100110041?110111101101011001001110000011?11?2?????????????????????????????????????????????????????????????????
	Elochelys_convenarum         ????????????????????????????????????????????????????????????????????????????????????????????????????????????????????????????????????1111?11?321002311212100?20211111111111110111
	Elochelys_perfecta           ????????????????????????????????????????????????????????????????????????????????????????????????????????????????????????????????????1?1??1122?100221???210????211?111111?11?0111
	Euraxemys_essweini           111100001000101010100000000200020001001100001101002000010100111111100110041?010111101101011001001110000011?11?2110001001001111212111111111120?000211?2?210012021111100?011011011
	Foxemys_mechinorum           111110001001001010100001001210120200000101001101012100001111111111120110041?0111111120110?111200??11010212?11?2?110101111101112??11?111111222(1 2)100221121210012?211111111(0 1)11010111
	Foxemys_trabanti             1111100?1001?0?010100001001210?2?2010001010????101210000111111111112011004110111111120110?111200??11010212?1102?11010111110??????11?111111222(1 2)1002211?12101?2?2111111111110?0?11
	Galianemys_emringeri         1111(0 1)00010000110101200000012101201000001000??1?1012110100111111111110110041101111110201101110210111011021101102?????????????????????????????????????????????????????????????????
	Galianemys_whitei            11110000100001101012000000121012?100000100001101012110100111111111100110041?01111110201101110200111011021101102?????????????????????????????????????????????????????????????????
	Hamadachelys_escuilliei      1111000010001010?010000000020002?000001100011101002200020110111111101110041?0101121000111?1002001110000212?11?2?10000001002?????????????????????????????????????????????????????
	Kurmademys_kallamedensis     11110000100002111010000000120012010000110001?1?101211012011011111111011002010111121020110?1002101111010212011?2??10101010001??2??11?111?111231100232121210012?2?????011111??0?11
	Labrostochelys_galkini       11110110100?201?10101?0111??012100000203001011010011110011111111111001100(1 6)0?1101121120110?111200?111010111?11?2?????????????????????????????????????????????????????????????????
	Nigeremys_gigantea           1?1100???000001??010??0????2?01200000??100?0110?1?01100011121111111201?00???1??1121??0?1??1??200??110?0114?11?2???0?????????????????????????????????????????????????????????????
	Paiutemys_tibert             ????????????????????????????????????????????????????????????????????????????????????????????????????????????????????????????????????1????12?2?10022{1 2}3212101???211?11(0 1)00(0 1)?1(0 1)1011(1 3)
	Phosphatochelys_tedfordi     1111000011002011111001001111001110001100000??1?1102111001111111111100110111?0101121120110?1112001111010(1 2)12?11?2?????????????????????????????????????????????????????????????????
	Polysternon_provinciale      111110?0100?001??010000?00??1012?100000100???1??0121000011101111111201?0041?0?11111120110?1??200??1101?212?11?2?????0???????????????1?1??1222(1 2)100221121210112?211111011111010113
	Rhothonemys_brinkmani        111100?0?00??01??1100???1?11?1?1?0001??000???1????211100????1111111????0????0?01121???????11???0?????1??1??11????0000010?10?????????????????????????????????????????????????????
	Rosasia_soutoi               11111000100100?01010001???12?022021002010000110101?11?001111111111110???041?01111?1??0?1??111200??110??21101102?????????????????????1????1122?100222?2?2101???2?11111000?10?0011
	Sankuchemys_sethnai          11110???10??021??010??0?????001??1010??10?011101?????????1101111111001?0?41?0??11?1?20110?1??210??1????212?11?2?????????????????????????????????????????????????????????????????
	Taphrosphys_congolensis      111100?0100?201??0101?00111100?21000020100???1?1?0?11?0011101111111001?0?51?0?01121120110?111200?11101021201102??000?0?????????????????????222???22???1?10????2??1?1?1012?1???12
	Taphrosphys_ippolitoensis    111100?0100??01??01011001111?01210000201001??1?1?021110011101111111?0110151?0101121120110?1??2001111010212?1112?????????????????????????????????????????????????????????????????
	Taphrosphys_sulcatus         1?1100???00?20???01????0111?00?21???????0????1????211100?110111111100???15110?0112112001011112001111010212?1112????????????1112??1111111111222100221(1 2)212100120211111110?211?1012
	Ummulisani_rutgersensis      1111010?110020?0?11001001111001110001100000??????001110011101111111001?01(1 6)(0 1)?(0 1)100121120110?11120011110?0212?1??2???????????????????????????????????????????????2111111100211?1?12
	Zolhafah_bella               11111?00100???????10??1???1??01202100??1000011010121100?1111111111100??0051?0101121?2?110?11?200??1101?21101102?????????????????????????????????????????????????????????????????
	'*AMNH 30550'                ????????????????????????????????????????????????????????????????????????????????????????????????????????????????????????????????????1111?1122200123212121001202111111000110??011
	'*AMNH 30551'                ????????????????????????????????????????????????????????????????????????????????????????????????????????????????????????????????????111??1121?00121212121001202111111000?101?011
	'*Bairdemys venezuelensis'   ??????????????????????????????????0?????????????????????????????????????????????????????????????????????????????????????????????????1?????224111-3311?1???0???2111111111110??011
	'*Dortoka vasconica'         ???????????????????????????????????????????????????????????????????????????????????????????????????????????????????????????1?1221???1111?(0 1)12(0 1)11000(1 3)0221210012?311111000?012?0016
	'*"Eusarkia rotundiformis"'  ????????????????????????????????????????????????????????????????????????????????????????????????????????????????????????????????????1?????224?11-332??????012?211?11110??11??11(2 4)
	'*Notoemys platynota'        ?????????????????????????????????????????????????????????1??1?11111????????????11?1????1?11????01??????????1??2????????????1?012???1111?10020?0010121?02000011111????000?1??001?
	'*MNHN GDF 801'              ???????????????????????????????????????????????????????????????????????????????????????????????????????????????????????????????????11111?102(0 3)101-23220121111202111110000110??010
	'*Platychelys oberndorferi'  ??????????????????1????????????????????????????????????????????????????????????????????????????????????????????????????????1001211?11111?002020010(0 1)(0 1)1011000011111111000011011010
	'*Platycheloides nyasae'     ??????????????????????????????????????????????????????????????????????????????????????????????????????????????????????????????????????????????????????????????21?????000????????
	'""Podocnemis" parva'        ????????????????????????????????????????????????????????????????????????????????????????????????????????????????????????????????????1????1(2 3)23?100221?2?21?1???2111111100??0??111
	'*"Podocnemis" somaliensis'  ????????????????????????????????????????????????????????????????????????????????????????????????????????????????????????????????????1?????123?000232?2?2??0???2111?11????1???11?
	'*"Taphrosphys" olssoni'     ????????????????????????????????????????????????????????????????????????????????????????????????????????????????????????????????????1?1???12?11?????121???01202111111100211??01?
	'*"Taphrosphys" ambiguous'   ????????????????????????????????????????????????????????????????????????????????????????????????????????????????????????????????????1?1???????????????????????2111111100211???12
	'*Teneremys lapparenti'      ????0????00??2?????????0????0????00??????0??11??0??00????1001?11111001?0?41?0??11??????1??1????0????????13?11?2?????10???????1212???1111?132(1 2)?0??22222?21011??211111?000?1?????1

;

END;
BEGIN TREES;
	Title 'Trees from "Gafney et al. 2006+Utah"';
	LINK Taxa = Taxa;
	TRANSLATE
		1 'Synapsida/Diapsida',
		2 Proganochelys_quenstedti,
		3 Australochelys_africanus,
		4 Palaeochersis_talampayensis,
		5 Kayentachelys_aprix,
		6 Selmacryptodira,
		7 Chelidae,
		8 Pelomedusidae,
		9 Podocnemididae,
		10 Acleistochelys_maliensis,
		11 Araiochelys_hirayamai,
		12 Araripemys_barretoi,
		13 Arenila_krebsi,
		14 Atolchelys_lepida,
		15 Azabbaremys_moragjonesi,
		16 Bothremys_arabicus,
		17 Bothremys_cooki,
		18 Bothremys_kellyi,
		19 Bothremys_maghrebiana,
		20 Brasilemys_josai,
		21 Cearachelys_placidoi,
		22 Chedighaii_barberi,
		23 Chedighaii_hutchisoni,
		24 Chupacabrachelys_complexus,
		25 Dirqadim_schaefferi,
		26 Elochelys_convenarum,
		27 Elochelys_perfecta,
		28 Euraxemys_essweini,
		29 Foxemys_mechinorum,
		30 Foxemys_trabanti,
		31 Galianemys_emringeri,
		32 Galianemys_whitei,
		33 Hamadachelys_escuilliei,
		34 Kurmademys_kallamedensis,
		35 Labrostochelys_galkini,
		36 Nigeremys_gigantea,
		37 Paiutemys_tibert,
		38 Phosphatochelys_tedfordi,
		39 Polysternon_provinciale,
		40 Rhothonemys_brinkmani,
		41 Rosasia_soutoi,
		42 Sankuchemys_sethnai,
		43 Taphrosphys_congolensis,
		44 Taphrosphys_ippolitoensis,
		45 Taphrosphys_sulcatus,
		46 Ummulisani_rutgersensis,
		47 Zolhafah_bella,
		48 '*AMNH 30550',
		49 '*AMNH 30551',
		50 '*Bairdemys venezuelensis',
		51 '*Dortoka vasconica',
		52 '*"Eusarkia rotundiformis"',
		53 '*Notoemys platynota',
		54 '*MNHN GDF 801',
		55 '*Platychelys oberndorferi',
		56 '*Platycheloides nyasae',
		57 '""Podocnemis" parva',
		58 '*"Podocnemis" somaliensis',
		59 '*"Taphrosphys" olssoni',
		60 '*"Taphrosphys" ambiguous',
		61 '*Teneremys lapparenti';
	TREE 'PAUP 1++++' = (7,((8,12),(28,((9,33),(((21,(31,32)),(34,(((23,(17,19)),47),41))),((((45,43),38),15),(36,13)))))));
	TREE 'PAUP 1++++' = (7,((8,12),(28,((9,33),(((21,(31,32)),(34,(39,(((23,(17,19)),47),41)))),((((45,43),38),15),(36,13)))))));
	TREE 'PAUP 1++++' = (7,((8,12),(28,((9,33),(((21,(31,32)),(34,(39,(((23,(17,19)),47),41)))),((((45,43),38),15),(36,13)))))));
	TREE 'PAUP 1++++' = (7,((8,12),(28,((9,33),(((21,(31,32)),(34,(39,(((23,(17,19)),47),41)))),((((45,43),38),15),(36,13)))))));
	TREE 'Strict++++' = (1,(2,(3,(4,((5,6),(55,53,(7,(8,12,(28,25),(9,33,(((21,31,32),(39,(11,(17,19,18,16,23,22)),47,41,((45,43,44,35,38,46,40),15,(36,13)))),34,42))))))))));
	TREE 'UNTITLED++++' = (1,(2,(3,(4,((5,6),((55,53),(51,(7,((8,12),((28,25),((61,54),(((9,33),20),((34,42,50),((21,(31,32)),(((39,(27,26)),(47,(41,(11,(((17,19),(18,16)),(23,22)))))),((((((45,44),43),((38,46),40)),35),(15,10)),(36,13)))))))))))))))));

END;


BEGIN ASSUMPTIONS;
	OPTIONS DEFTYPE = unord PolyTcount = MAXSTEPS;
	TYPESET * UNTITLED   =  unord:  1 -  13 15 -  19 21 -  27 29 -  31 33 35 -  37 41 -  44 46 48 -  50 52 -  55 57 -  59 61 -  67 69 -  81 83 -  84 86 -  93 95 -  103 105 -  138 142 -  144 146 151 153 -  158 160 -  170 172 -  176, ord:  14 20 28 32 34 38 -  40 45 47 51 56 60 68 82 - 85\3 94 104 139 -  141 145 147 -  150 152 159 171;

END;

BEGIN MacClade;
	Version 4.0 84;
	LastModified -901394648;
	FileSettings editor '1' '1' '141' '0';
	Singles 110;
	Editor 0001100111111110010001001 '0' '24' Geneva '9' '128' '1' all;
	EditorPosition '70' '71' '803' '1423';
	TreeWindowPosition '46' '6' '1131' '1870';
	ListWindow Characters closed Geneva '9' '50' '10' '129' '514' 000;
	ListWindow Taxa closed Geneva '9' '50' '10' '273' '290' 100000;
	ListWindow Trees closed Geneva '9' '50' '10' '121' '379';
	ListWindow TypeSets closed Geneva '9' '50' '10' '276' '490';
	ListWindow WtSets closed Geneva '9' '50' '10' '276' '490';
	ListWindow ExSets closed Geneva '9' '50' '10' '276' '490';
	ListWindow CharSets closed Geneva '9' '50' '10' '121' '181';
	ListWindow TaxSets closed Geneva '9' '50' '10' '276' '490';
	ListWindow CharPartitions closed Geneva '9' '50' '10' '276' '490';
	ListWindow CharPartNames closed Geneva '9' '50' '10' '276' '490';
	ListWindow WtSets closed Geneva '9' '50' '10' '276' '490';
	ChartWindowPosition '50' '30' '688' '964';
	StateNamesSymbols closed Geneva '9' '9' '371' '663' '176' '576';
	WindowOrder Data;
	OtherSymbols & / 00 ? -;
	Correlation '0' '0' '1000' '0' '0' 10011010;
	Salmo 00000001;
	EditorFile '2';
	ExportHTML _ MOSS '100' 110000;
	PrettyPrint 10;
	EditorToolsPosition '559' '90' '115' '165';
	TreeToolsPosition '607' '5' '126' '138';
	TreeWindowProgram 00;
	TreeWindow 0000;
	Continuous '0' '3' 1;
	Calculations 0000001;
	SummaryMode '0' '0' 0;
	Charts Geneva '9' ( normal ) 0010;
	NexusOptions '0' '0' '50' 001011001;
	TipLabel '1';
	TreeFont Geneva '9' ( normal );
	TreeShape 1.0 1.0 0101;
	TraceLabels 0101;
	ChartColors '0' '0' '65535' '9' '0' 1;
	ChartBiggestSpot 1;
	ChartPercent 10;
	ChartBarWidth '10' 1;
	ChartVerticalAxis 10101;
	ChartMinMax '0';
	TraceAllChangesDisplay '0' 1;
	BarsOnBranchesDisplay '1' '0' '60000' '10000' '10000' '10000' '10000' '60000' '65000' '65000' '65000' '20' '3' 0100111;
	ContinuousBranchLabels 0;
	AllStatesBranchLabels 1;
	IndexNotation '2' 1;
	PrintTree 10.00 '2' '4' '2' '2' '2' '2' '2' '2' '2' '2' '2' Geneva '7' ( normal ) Geneva '6' ( normal ) Geneva '8' ( normal ) Geneva '9' ( normal ) Geneva '9' ( bold ) Geneva '9' ( normal ) Geneva '9' ( normal ) '83' '115' '13' '45' '116' '148' '13' '45' '149' '181' '13' '45' '182' '214' '13' '45' '65' '101' '0' '0' '97' '19' '172' '35' '214' '35' '211' '351' '24' '35' '1' '1' '3' '2' '21027' '0' '-39' '4' '-27' '28' '1' '2' '1' '5' '8' '8' '0' '2' 1000111001000001000100100111000;
	MatchChar 00 .;
	EntryInterpretation 00;
	ColorOptions 00;
	TreeTools '0' '5' '4' '0' '10' '4' '0' 00100111111101110;
	EditorTools '0' '0' '0' '1000' '0' '0' '6' '3' '0' 100000101110001;
	PairAlign '2' '2' '3' '2' '1' '1' '2' '1' '3' 1010;
	BothTools '1';

END;
BEGIN NOTES;

	TEXT   TAXON = 44 CHARACTER = 28 TEXT = probably_wall_is_absent;

	TEXT   TAXON = 53 CHARACTER = 128 TEXT = 'probably,_)1(_(2(_(3(_(4(--)7(__(8)_known,_fide_Fuente_It-V';
	TEXT   TAXON = 55 CHARACTER = 128 TEXT = 'possibly,_only_(8)_known';

END;

BEGIN MESQUITECHARMODELS;
	ProbModelSet * UNTITLED   =  'Mk1 (est.)':  1 -  176;
END;

Begin MESQUITE;
		MESQUITESCRIPTVERSION 2;
		TITLE AUTO;
		tell ProjectCoordinator;
		timeSaved 1465896269200;
		getEmployee #mesquite.minimal.ManageTaxa.ManageTaxa;
		tell It;
			setID 0 250816878919031016;
			tell It;
				setDefaultOrder  0 1 2 3 4 5 6 7 11 34 21 8 40 61 33 27 24 26 25 13 14 29 28 60 10 48 47 9 66 57 15 16 12 17 35 39 66 36 20 38 23 18 31 32 30 37 22 51 52 58 44 57 43 46 42 55 49 50 53 54 45;
				attachments ;
			endTell;
		endTell;
		getEmployee #mesquite.charMatrices.ManageCharacters.ManageCharacters;
		tell It;
			setID 0 6266462376925019432;
			tell It;
				setDefaultOrder  0 1 2 3 4 5 6 7 8 9 10 11 12 13 14 15 16 17 18 19 20 21 22 23 24 25 26 27 28 29 30 31 32 33 34 35 36 38 178 39 40 41 42 43 44 45 46 47 48 49 50 51 52 53 54 55 56 57 58 59 60 61 62 63 64 65 66 67 68 69 70 71 72 73 74 75 76 77 78 79 80 81 82 83 175 85 86 87 88 89 90 91 92 93 94 95 96 97 98 99 100 101 102 103 104 105 106 107 108 109 110 111 112 113 114 115 116 117 118 119 120 121 122 123 124 125 126 127 128 129 130 131 132 133 134 135 136 137 138 139 140 141 142 182 143 144 145 146 147 148 149 150 151 152 153 154 155 156 157 158 159 160 161 162 163 164 165 166 167 168 169 170 171 172 173 174;
				attachments ;
			endTell;
			mqVersion 275;
			checksumv 0 3 2781687481 null  getNumChars 176 numChars 176 getNumTaxa 61 numTaxa 61   short true   bits 2305843009213694079   states 127   sumSquaresStatesOnly 56033.0 sumSquares -1.8446744073709531E19 longCompressibleToShort false usingShortMatrix true   NumFiles 1 NumMatrices 1;
			mqVersion;
		endTell;
		getWindow;
		tell It;
			suppress;
			setResourcesState false false 100;
			setPopoutState 400;
			setExplanationSize 0;
			setAnnotationSize 0;
			setFontIncAnnot 0;
			setFontIncExp 0;
			setSize 1680 966;
			setLocation 0 22;
			setFont SanSerif;
			setFontSize 10;
			getToolPalette;
			tell It;
			endTell;
			desuppress;
		endTell;
		getEmployee  #mesquite.charMatrices.BasicDataWindowCoord.BasicDataWindowCoord;
		tell It;
			showDataWindow #6266462376925019432 #mesquite.charMatrices.BasicDataWindowMaker.BasicDataWindowMaker;
			tell It;
				getWindow;
				tell It;
					getTable;
					tell It;
						rowNamesWidth 167;
					endTell;
					setExplanationSize 30;
					setAnnotationSize 20;
					setFontIncAnnot 0;
					setFontIncExp 0;
					setSize 1580 899;
					setLocation 0 22;
					setFont SanSerif;
					setFontSize 10;
					getToolPalette;
					tell It;
						setTool mesquite.charMatrices.BasicDataWindowMaker.BasicDataWindow.ibeam;
					endTell;
					setActive;
					setTool mesquite.charMatrices.BasicDataWindowMaker.BasicDataWindow.ibeam;
					colorCells  #mesquite.charMatrices.ColorByState.ColorByState;
				tell It;
					setStateLimit 9;
					toggleUniformMaximum on;
				endTell;
					colorRowNames  #mesquite.charMatrices.TaxonGroupColor.TaxonGroupColor;
					colorColumnNames  #mesquite.charMatrices.CharGroupColor.CharGroupColor;
					colorText  #mesquite.charMatrices.NoColor.NoColor;
					setBackground White;
					toggleShowNames off;
					toggleShowTaxonNames on;
					toggleTight off;
					toggleThinRows off;
					toggleShowChanges on;
					toggleSeparateLines off;
					toggleShowStates on;
					toggleAutoWCharNames on;
					toggleAutoTaxonNames off;
					toggleShowDefaultCharNames off;
					toggleConstrainCW on;
					toggleBirdsEye off;
					toggleShowPaleGrid off;
					toggleShowPaleCellColors off;
					togglePaleInapplicable on;
					toggleShowBoldCellText off;
					toggleAllowAutosize on;
					toggleColorsPanel off;
					toggleDiagonal on;
					setDiagonalHeight 80;
					toggleLinkedScrolling on;
					toggleScrollLinkedTables off;
				endTell;
				showWindow;
				getWindow;
				tell It;
					forceAutosize;
				endTell;
				getEmployee #mesquite.charMatrices.ColorCells.ColorCells;
				tell It;
					setColor Red;
					removeColor off;
				endTell;
				getEmployee #mesquite.categ.StateNamesEditor.StateNamesEditor;
				tell It;
					makeWindow;
					tell It;
						setExplanationSize 30;
						setAnnotationSize 20;
						setFontIncAnnot 0;
						setFontIncExp 0;
						setSize 1580 899;
						setLocation 0 22;
						setFont SanSerif;
						setFontSize 10;
						getToolPalette;
						tell It;
							setTool mesquite.categ.StateNamesEditor.StateNamesWindow.ibeam;
						endTell;
						rowsAreCharacters on;
						toggleConstrainChar on;
						toggleConstrainCharNum 3;
						togglePanel off;
						toggleSummaryPanel off;
					endTell;
					showWindow;
				endTell;
				getEmployee #mesquite.categ.StateNamesStrip.StateNamesStrip;
				tell It;
					showStrip off;
				endTell;
				getEmployee #mesquite.charMatrices.AnnotPanel.AnnotPanel;
				tell It;
					togglePanel off;
				endTell;
				getEmployee #mesquite.charMatrices.CharReferenceStrip.CharReferenceStrip;
				tell It;
					showStrip off;
				endTell;
				getEmployee #mesquite.charMatrices.QuickKeySelector.QuickKeySelector;
				tell It;
					autotabOff;
				endTell;
				getEmployee #mesquite.charMatrices.SelSummaryStrip.SelSummaryStrip;
				tell It;
					showStrip off;
				endTell;
				getEmployee #mesquite.categ.SmallStateNamesEditor.SmallStateNamesEditor;
				tell It;
					panelOpen true;
				endTell;
			endTell;
		endTell;
		getEmployee  #mesquite.charMatrices.ManageCharacters.ManageCharacters;
		tell It;
			showCharacters #6266462376925019432 #mesquite.lists.CharacterList.CharacterList;
			tell It;
				setData 0;
				getWindow;
				tell It;
					newAssistant  #mesquite.lists.DefaultCharOrder.DefaultCharOrder;
					newAssistant  #mesquite.lists.CharListInclusion.CharListInclusion;
					newAssistant  #mesquite.lists.CharListPartition.CharListPartition;
					newAssistant  #mesquite.stochchar.CharListProbModels.CharListProbModels;
					newAssistant  #mesquite.parsimony.CharListParsModels.CharListParsModels;
					newAssistant  #mesquite.lists.CharacterStats.CharacterStats;
				tell It;
					toggleSelectedOnly off;
				endTell;
					setExplanationSize 30;
					setAnnotationSize 20;
					setFontIncAnnot 0;
					setFontIncExp 0;
					setSize 1580 899;
					setLocation 0 22;
					setFont SanSerif;
					setFontSize 10;
					getToolPalette;
					tell It;
					endTell;
				endTell;
				showWindow;
				getEmployee #mesquite.lists.CharListAnnotPanel.CharListAnnotPanel;
				tell It;
					togglePanel off;
				endTell;
			endTell;
		endTell;
		endTell;
end;
